# Supplementary material for: Postpartum Oxytocin Treatment via the Mother Reprograms Long-Term Behavioral Disorders Induced by Early Life Stress on the Plasma and Brain Metabolome in the Rat
Source: Int J Mol Sci. 2024 Mar 5;25(5):3014. doi: 10.3390/ijms25053014 (PMC10932010; doi:10.3390/ijms25053014)
Supplement: Supplementary file 1 [file ijms-25-03014-s001.zip]

Archive with 1 entries (1 files):
- ijms-2877200-supplementary.pdf
